# Supplementary material for: Integrative Analysis of Abiotic Stress–Responsive Genes in Soybean Using Differential Gene Expression and Validation With Machine Learning
Source: Plant Environ Interact. 2026 Jun 22;7(3):e70174. doi: 10.1002/pei3.70174 (PMC13287082; doi:10.1002/pei3.70174)
Supplement: Supplementary file 1 — Data S1: It contains the full R codebase utilized to execute the integrated transcriptomic pipeline designed to pinpoint genes linked to abiotic stress in soybeans. This script encompasses essential steps, starting from raw data ingestion and preprocessing to comprehensive quality assurance and filtering of RNA‐seq expression data based on variance. To isolate genes with significant stress‐related responses, the analysis utilizes the limma package. Furthermore, the DGCA package is employed to track alterations in gene co‐expression networks that are specific to certain experimental conditions. To refine the selection of high‐priority candidate genes, the workflow incorporates machine learning‐driven feature selection via Random Forest and XGBoost algorithms, utilizing the caret, randomForest, and xgboost R packages. These models are optimized using five‐fold cross‐validation, with the area under the ROC curve serving as the primary performance benchmark. The eventual catalog of target genes is derived by synthesizing outputs from the differential expression analysis, co‐expression network shifts, and the most influential features identified by the machine learning models. Additionally, the script is configured to export summary reports detailing the gene counts at every processing stage, alongside the definitive list of key genes involved in the soybean abiotic stress response. [file PEI3-7-e70174-s001.txt]

# =====================================================================
# Supplementary Script S1
# Integrated transcriptomic pipeline for soybean abiotic stress analysis
# DEG + DGCA + Random Forest + XGBoost
# =====================================================================

# ---------------------------------------------------------------------
# Required R packages
# ---------------------------------------------------------------------

library(limma)
library(DGCA)
library(caret)
library(randomForest)
library(xgboost)
library(pROC)

set.seed(123)

# ---------------------------------------------------------------------
# 1. Input data
# ---------------------------------------------------------------------
# The input expression matrix should be provided in CSV format.
# Rows correspond to genes and columns correspond to RNA-seq samples.
# A separate metadata file should contain at least two columns:
# sample_id: sample names matching the expression matrix columns
# condition: sample class, either "Normal" or "Stress"

expr <- read.csv(
  "expression_matrix.csv",
  header = TRUE,
  row.names = 1,
  check.names = FALSE
)

metadata <- read.csv(
  "sample_metadata.csv",
  header = TRUE,
  stringsAsFactors = FALSE
)

# Define sample classes
group <- factor(metadata$condition, levels = c("Normal", "Stress"))

# Check whether all metadata samples exist in the expression matrix
if (!all(metadata$sample_id %in% colnames(expr))) {
  stop("Mismatch between metadata sample_id and expression matrix column names.")
}

# Reorder expression matrix columns according to metadata
expr <- expr[, metadata$sample_id]

# Remove genes with missing values or zero variance
expr <- expr[complete.cases(expr), ]
expr <- expr[apply(expr, 1, var) > 0, ]

# ---------------------------------------------------------------------
# 2. Variance-based feature filtering
# ---------------------------------------------------------------------
# The top 10% most variable genes were retained for downstream analyses.

gene_var <- apply(expr, 1, var)

expr_filtered <- expr[
  gene_var >= quantile(gene_var, 0.90, na.rm = TRUE),
]

# ---------------------------------------------------------------------
# 3. Differential expression analysis
# ---------------------------------------------------------------------
# Differentially expressed genes were identified using limma.
# Genes with adjusted P value < 0.05 and |log2 fold change| >= 1
# were considered significant.

design <- model.matrix(~ 0 + group)
colnames(design) <- levels(group)

contrast_matrix <- makeContrasts(
  Stress_vs_Normal = Stress - Normal,
  levels = design
)

fit <- lmFit(expr_filtered, design)
fit <- contrasts.fit(fit, contrast_matrix)
fit <- eBayes(fit)

deg_table <- topTable(
  fit,
  coef = "Stress_vs_Normal",
  number = Inf,
  adjust.method = "BH"
)

deg_genes <- rownames(
  deg_table[
    deg_table$adj.P.Val < 0.05 &
      abs(deg_table$logFC) >= 1,
  ]
)

# ---------------------------------------------------------------------
# 4. Differential gene correlation analysis
# ---------------------------------------------------------------------
# DGCA was used to identify genes involved in stress-associated
# changes in pairwise co-expression patterns.

expr_dgca <- t(expr_filtered)

design_dgca <- model.matrix(~ 0 + group)
colnames(design_dgca) <- levels(group)

dgca_res <- ddcorAll(
  inputMat = expr_dgca,
  design = design_dgca,
  compare = c("Normal", "Stress"),
  adjust = "BH"
)

# Extract significant DGCA-associated genes
if ("pValDiff_adj" %in% colnames(dgca_res)) {
  
  dgca_sig <- dgca_res[dgca_res$pValDiff_adj < 0.05, ]
  
  if (nrow(dgca_sig) > 0) {
    dgca_genes <- unique(c(dgca_sig$Gene1, dgca_sig$Gene2))
    dgca_genes <- dgca_genes[!is.na(dgca_genes)]
  } else {
    dgca_genes <- character(0)
  }
  
} else {
  dgca_genes <- character(0)
}

# ---------------------------------------------------------------------
# 5. Machine-learning data preparation
# ---------------------------------------------------------------------
# Gene identifiers were converted to syntactically valid feature names
# for compatibility with caret.

gene_map <- data.frame(
  original_gene_id = rownames(expr_filtered),
  safe_gene_id = make.names(rownames(expr_filtered), unique = TRUE),
  stringsAsFactors = FALSE
)

expr_ml <- expr_filtered
rownames(expr_ml) <- gene_map$safe_gene_id

ml_data <- data.frame(
  class = group,
  t(expr_ml),
  check.names = FALSE
)

ml_data$class <- factor(ml_data$class, levels = c("Normal", "Stress"))

# Five-fold cross-validation was used for model training and tuning.
# ROC was used as the optimization metric.

cv_control <- trainControl(
  method = "cv",
  number = 5,
  classProbs = TRUE,
  summaryFunction = twoClassSummary,
  savePredictions = "final"
)

# ---------------------------------------------------------------------
# 6. Random Forest model
# ---------------------------------------------------------------------
# Random Forest was trained using 500 trees.
# The mtry parameter was tuned using five-fold cross-validation.

p <- nrow(expr_ml)

rf_grid <- expand.grid(
  mtry = unique(pmax(1, floor(c(
    sqrt(p),
    p / 10,
    p / 5,
    p / 3
  ))))
)

rf_model <- train(
  class ~ .,
  data = ml_data,
  method = "rf",
  metric = "ROC",
  trControl = cv_control,
  tuneGrid = rf_grid,
  ntree = 500,
  importance = TRUE
)

rf_importance <- varImp(rf_model)$importance
rf_importance$safe_gene_id <- rownames(rf_importance)

rf_importance <- merge(
  rf_importance,
  gene_map,
  by = "safe_gene_id"
)

rf_importance <- rf_importance[
  order(rf_importance$Overall, decreasing = TRUE),
]

rf_genes <- rf_importance$original_gene_id[
  1:min(300, nrow(rf_importance))
]

# ---------------------------------------------------------------------
# 7. XGBoost model
# ---------------------------------------------------------------------
# XGBoost was trained using the xgbTree method.
# nrounds, max_depth, eta, and colsample_bytree were tuned by
# five-fold cross-validation.

xgb_grid <- expand.grid(
  nrounds = c(50, 100, 150),
  max_depth = c(3, 5, 7),
  eta = c(0.01, 0.1, 0.3),
  gamma = 0,
  colsample_bytree = c(0.6, 0.8, 1.0),
  min_child_weight = 1,
  subsample = 1
)

xgb_model <- train(
  class ~ .,
  data = ml_data,
  method = "xgbTree",
  metric = "ROC",
  trControl = cv_control,
  tuneGrid = xgb_grid
)

xgb_importance <- varImp(xgb_model)$importance
xgb_importance$safe_gene_id <- rownames(xgb_importance)

xgb_importance <- merge(
  xgb_importance,
  gene_map,
  by = "safe_gene_id"
)

xgb_importance <- xgb_importance[
  order(xgb_importance$Overall, decreasing = TRUE),
]

xgb_genes <- xgb_importance$original_gene_id[
  1:min(300, nrow(xgb_importance))
]

# ---------------------------------------------------------------------
# 8. Integration of candidate gene sets
# ---------------------------------------------------------------------
# Final candidate genes were defined as the intersection of genes
# identified by DEG analysis, DGCA, Random Forest, and XGBoost.

final_candidate_genes <- Reduce(
  intersect,
  list(
    deg_genes,
    dgca_genes,
    rf_genes,
    xgb_genes
  )
)

write.csv(
  data.frame(gene_id = final_candidate_genes),
  "Final_candidate_genes.csv",
  row.names = FALSE
)

# ---------------------------------------------------------------------
# 9. Summary
# ---------------------------------------------------------------------

summary_table <- data.frame(
  Analysis_layer = c(
    "DEG",
    "DGCA",
    "Random Forest top-ranked genes",
    "XGBoost top-ranked genes",
    "Final intersection"
  ),
  Number_of_genes = c(
    length(deg_genes),
    length(dgca_genes),
    length(rf_genes),
    length(xgb_genes),
    length(final_candidate_genes)
  )
)

write.csv(
  summary_table,
  "Pipeline_summary.csv",
  row.names = FALSE
)
